# Supplementary material for: Biotransformation of Modified Benzylisoquinoline Alkaloids: Boldine and Berberine and In Silico Molecular Docking Studies of Metabolites on Telomerase and Human Protein Tyrosine Phosphatase 1B
Source: Pharmaceuticals (Basel). 2022 Sep 28;15(10):1195. doi: 10.3390/ph15101195 (PMC9611891; doi:10.3390/ph15101195)
Supplement: Supplementary file 1 [file pharmaceuticals-15-01195-s001.zip]

Archive with 1 entries (1 files):
- pharmaceuticals-1930456-supplementary.pdf
